# Supplementary material for: Discovery of natural non-circular permutations in non-coding RNAs
Source: Nucleic Acids Res. 2023 Mar 13;51(6):2850–61. doi: 10.1093/nar/gkad137 (PMC10085705; doi:10.1093/nar/gkad137)
Supplement: gkad137_Supplemental_Files [file gkad137_supplemental_files.zip]

Archive with 5 entries (5 files):
- 2023-02-07-supplementary.pdf
- Supplementary-File-1.zip
- Supplementary-File-2.zip
- Supplementary-File-3.pdf
- Supplementary-File-4.xlsx
