# Supplementary material for: Discovery of natural non-circular permutations in non-coding RNAs
Source: Nucleic Acids Res. 2023 Mar 13;51(6):2850–61. doi: 10.1093/nar/gkad137 (PMC10085705; doi:10.1093/nar/gkad137)
Supplement: gkad137_Supplemental_Files [file gkad137_supplemental_files.zip › Supplementary-File-4.xlsx]

## Sheet: EXPLANATION
This file gives data on the abundance and frequencies of the various RNAs discovered in this work by metatranscriptome or metagenome. It is the basis for the "Habitat" and "Molecule" columns of Supplementary Table 2.
The following text explains the worksheets in this Excel file, and the meaning of the columns
Information about worksheets:
EXPLANATION: This sheet
data by sequence dataset: information on RNA abundance and frequency in which each row represents an individual metagenome or metatranscriptome dataset. Datasets are shown that have at least one RNA.
data by env type: information on RNA abundance and frequency in which each row represents all environments that have the same molecule (i.e. metagenome or metatranscriptome) and same habitat (see columns below) Environments from similar sources are combined. Datasets are shown that have at least one RNA.
Information about the rows
In both data worksheets, the rows are sorted in descending order of the "#/Mb hairpin" column (see below)
Multiple occurrences of identical sequences are counted multiple times. In other words, whether predicted homologous sequences are unique or not is not considered in this analysis. For this reason, the total numbers of RNAs are larger than the number of sequences in the alignments in Supplementary Files 2 and 3, which only include unique sequences. They should match the statistics in Supplementar…
Columns in worksheet "data by sequence dataset".
column name	description
accession	accession of the metagenome / metatranscriptome dataset for this row
totalNucs	number of nucleotide letters in all sequences in this dataset
source	the database from which the dataset came
notes	free-text notes copied from the source
molecule	if blank, DNA (i.e. metagenome). "RNA" means metatranscriptome
habitat	description of the environmental habitat. Input by hand based on available metadata
habitat_detail	finer-grained detail on the habitat
# hairpin	total number of hairpin ribozymes predicted (based on the alignment from (Weinberg, et al 2021) on hairpin ribozymes with 941 predicted hairpin ribozymes with unique sequences.). The remaining columns are based on data from the present paper.
#/Mb hairpin	the frequency of hairpin ribozymes, in number per Megabase. This is calculated as the "# hairpin" column divided by the "totalNucs" column, multiplied by 1000000
# Type-SGC hammerhead	Number of type-SGC hammerhead ribozymes predicted in our top motif candidate (i.e. HRIMA-1)
#/Mb Type-SGC-hammerhead	analogous to #/Mb hairpin
# Type-SGC-variant-hammerhead	Number of type-SGC hammerhead ribozymes we found based on searching for sequences matching the expected pattern, and in which stem I was not as highly conserved as in our original motif.
#/Mb Type-SGC-variant-hammerhead	analogous to #/Mb hairpin
# Type-CSG-hammerhead	Number of type-CSG hammerhead ribozymes
#/Mb Type-CSG-hammerhead	analogous to #/Mb hairpin
# HRIMA-2	Number of HRIMA-1 motif RNAs
The remaining columns give similar data for the other HRIMA motifs.
Columns in worksheet "data by env type". Datasets are grouped together by the "molecule", "habitat" and "habitat_detail" columns described for the previous worksheet
totalNucs	total number of nucleotides in all datasets with the relevant molecule, habitat and habitat_detail
molecule	Same meaning as in previous worksheet. Datasets of the same molecule (i.e. RNA=metatranscriptome, DNA=metagenome), as well as habitat and habitat_detail are grouped together
habitat	Same meaning as in previous worksheet. Datasets of the same habitat as well as molecule and habitat_detail are grouped together
habitat_detail	Same meaning as in previous worksheet. Datasets of the same habitat_detail as well as molecule and habitat are grouped together
# hairpin	Number of hairpin ribozymes as in the previous worksheet for all datasets with the same "molecule", "habitat" and "habitat_detail"
The remaining columns give similar data for the RNA motifs described in the previous worksheet.

## Sheet: data by sequence dataset
accession	totalNucs	source	notes	molecule	habitat	habitat_detail	# hairpin	#/Mb hairpin	# Type-SGC-hammerhead	#/Mb Type-SGC-hammerhead	# Type-SGC-variant-hammerhead	#/Mb Type-SGC-variant-hammerhead	# Type-CSG-hammerhead	#/Mb Type-CSG-hammerhead	# HRIMA-2	# HRIMA-3	#/Mb HRIMA-3	# HRIMA-4	#/Mb HRIMA-4	# HRIMA-5	#/Mb HRIMA-5	# HRIMA-6	#/Mb HRIMA-6	# HRIMA-7	#/Mb HRIMA-7	# HRIMA-8	#/Mb HRIMA-8	# HRIMA-9	#/Mb HRIMA-9	#/Mb HRIMA-2	# HRIMA-10	#/Mb HRIMA-10	# HRIMA-11	#/Mb HRIMA-11	# HRIMA-12	#/Mb HRIMA-12	# HRIMA-13	#/Mb HRIMA-13	# HRIMA-14	#/Mb HRIMA-14	# HRIMA-15	#/Mb HRIMA-15	# HRIMA-16	#/Mb HRIMA-16	# HRIMA-17	#/Mb HRIMA-17	# HRIMA-18	#/Mb HRIMA-18	# HRIMA-19
3300023537	6775829	IMG/M	Metatranscriptome of soil microbial communities from Bohemian Forest, Czech Republic ? CSI5 (Metagenome Metatranscriptome)	RNA	soil	forest	15	2.21375		0		0		0			0		0		0		0		0		0		0	0		0		0		0		0		0		0		0		0		0
3300019155	8138588	IMG/M	Spruce litter microbial communities from Bohemian Forest, Czech Republic ? CLI1 metaT (Metagenome Metatranscriptome)	RNA	host associated	spruce litter	17	2.08881		0		0		0			0		0		0		0		0		0		0	0		0		0	1	0.122871		0		0		0		0		0		0
3300019157	6158907	IMG/M	Spruce litter microbial communities from Bohemian Forest, Czech Republic ? CLU3 metaT (Metagenome Metatranscriptome)	RNA	host associated	spruce litter	10	1.62366		0		0		0		1	0.162366		0		0		0		0		0		0	0		0		0	1	0.162366	1	0.162366		0		0		0		0	1	0.162366
3300019162	13550510	IMG/M	Spruce rhizosphere microbial communities from Bohemian Forest, Czech Republic ? CZU3 metaT (Metagenome Metatranscriptome)	RNA	soil	spruce rhizosphere	22	1.62356	2	0.147596		0		0		2	0.147596		0		0		0		0	1	0.073798		0	0	3	0.221394	1	0.073798	1	0.073798		0		0		0		0		0		0
3300019170	9225255	IMG/M	Spruce litter microbial communities from Bohemian Forest, Czech Republic ? CLI3 metaT (Metagenome Metatranscriptome)	RNA	host associated	spruce litter	14	1.51757		0	1	0.108398		0			0		0		0		0		0	1	0.108398		0	0		0	1	0.108398	1	0.108398		0		0		0		0		0		0
3300023673	9295372	IMG/M	Metatranscriptome of spruce litter microbial communities from Bohemian Forest, Czech Republic - CLU4 (Metagenome Metatranscriptome)	RNA	host associated	spruce litter	14	1.50613	1	0.10758		0		0			0		0		0		0		0		0		0	0		0		0		0		0		0		0		0		0		0
3300019158	11903146	IMG/M	Soil microbial communities from Bohemian Forest, Czech Republic ? CSI1 metaT (Metagenome Metatranscriptome)	RNA	soil	forest	15	1.26017		0		0		0			0		0		0		0		0		0		0	0		0		0		0		0		0		0		0		0	1	0.0840114
3300023654	7968844	IMG/M	Metatranscriptome of spruce litter microbial communities from Bohemian Forest, Czech Republic - CLU5 (Metagenome Metatranscriptome)	RNA	host associated	spruce litter	10	1.25489		0		0		0			0	1	0.125489		0		0		0		0		0	0		0		0		0		0		0		0		0		0		0
3300019176	13291807	IMG/M	Spruce rhizosphere microbial communities from Bohemian Forest, Czech Republic ? CZU2 metaT (Metagenome Metatranscriptome)	RNA	soil	spruce rhizosphere	16	1.20375	2	0.150469		0		0			0		0		0		0		0	1	0.0752343		0	0	1	0.0752343		0		0		0		0		0		0		0	2	0.150469
3300019164	16640373	IMG/M	Soil microbial communities from Bohemian Forest, Czech Republic ? CSI3 metaT (Metagenome Metatranscriptome)	RNA	soil	forest	20	1.2019		0		0		0			0		0		0		0		0	1	0.0600948		0	0		0	3	0.180284		0		0		0		0		0		0		0
3300023669	5907544	IMG/M	Metatranscriptome of spruce litter microbial communities from Bohemian Forest, Czech Republic - CLA5 (Metagenome Metatranscriptome)	RNA	host associated	spruce litter	7	1.18493		0		0		0			0		0	1	0.169275		0		0		0		0	0		0		0		0		0		0		0		0		0		0
3300019168	6823989	IMG/M	Spruce litter microbial communities from Bohemian Forest, Czech Republic ? CLI2 metaT (Metagenome Metatranscriptome)	RNA	host associated	spruce litter	8	1.17233		0		0		0			0		0		0		0		0		0		0	0		0		0		0		0		0		0		0		0		0
3300019181	14060435	IMG/M	Spruce rhizosphere microbial communities from Bohemian Forest, Czech Republic ? CZI3 metaT (Metagenome Metatranscriptome)	RNA	soil	spruce rhizosphere	16	1.13794		0		0		0			0		0		0		0		0		0		0	0		0		0	1	0.0711216		0		0		0		0		0		0
3300019161	14969023	IMG/M	Spruce rhizosphere microbial communities from Bohemian Forest, Czech Republic ? CZA2 metaT (Metagenome Metatranscriptome)	RNA	soil	spruce rhizosphere	17	1.13568		0		0		0			0		0		0	1	0.0668046		0	2	0.133609		0	0	1	0.0668046		0	1	0.0668046	2	0.133609		0		0		0		0	2	0.133609
3300023552	12682223	IMG/M	Metatranscriptome of spruce rhizosphere microbial communities from Bohemian Forest, Czech Republic - CZU5 (Metagenome Metatranscriptome)	RNA	soil	spruce rhizosphere	14	1.10391		0		0		0			0	1	0.0788505	1	0.0788505		0		0	1	0.0788505		0	0	1	0.0788505		0		0	1	0.0788505		0		0		0		0	2	0.157701
3300019156	10252319	IMG/M	Spruce litter microbial communities from Bohemian Forest, Czech Republic ? CLE3 metaT (Metagenome Metatranscriptome)	RNA	host associated	spruce litter	11	1.07293		0		0		0			0		0		0		0		0		0		0	0		0		0		0		0		0		0		0		0		0
3300023542	8428466	IMG/M	Metatranscriptome of soil microbial communities from Bohemian Forest, Czech Republic ? CSI4 (Metagenome Metatranscriptome)	RNA	soil	forest	9	1.06781		0		0		0			0		0		0		0		0		0		0	0		0		0		0		0		0		0		0		0		0
3300019171	9145832	IMG/M	Spruce litter microbial communities from Bohemian Forest, Czech Republic ? CLU2 metaT (Metagenome Metatranscriptome)	RNA	host associated	spruce litter	9	0.984055		0		0		0			0		0		0		0		0	1	0.109339		0	0		0		0	1	0.109339		0		0		0		0		0		0
3300019160	10189675	IMG/M	Spruce litter microbial communities from Bohemian Forest, Czech Republic ? CLA1 metaT (Metagenome Metatranscriptome)	RNA	host associated	spruce litter	10	0.981386		0		0		0			0		0		0		0		0		0		0	0		0		0		0		0		0		0		0		0		0
3300023678	15001879	IMG/M	Metatranscriptome of spruce litter microbial communities from Bohemian Forest, Czech Republic - CLA4 (Metagenome Metatranscriptome)	RNA	host associated	spruce litter	14	0.933216	2	0.133317		0		0			0		0	2	0.133317		0		0		0		0	0		0		0		0	1	0.0666583		0		0		0		0	1	0.0666583
3300019190	23637715	IMG/M	Spruce rhizosphere microbial communities from Bohemian Forest, Czech Republic ? CZE3 metaT (Metagenome Metatranscriptome)	RNA	soil	spruce rhizosphere	22	0.930716		0		0		0			0		0		0		0		0		0		0	0	2	0.0846105		0	1	0.0423053		0		0		0		0		0	5	0.211526
3300019166	14488653	IMG/M	Spruce rhizosphere microbial communities from Bohemian Forest, Czech Republic ? CZU1 metaT (Metagenome Metatranscriptome)	RNA	soil	spruce rhizosphere	13	0.897254	1	0.0690195		0		0		2	0.138039		0		0		0		0		0		0	0		0	1	0.0690195	2	0.138039		0		0		0		0		0		0
3300019167	6693659	IMG/M	Spruce litter microbial communities from Bohemian Forest, Czech Republic ? CLU1 metaT (Metagenome Metatranscriptome)	RNA	host associated	spruce litter	6	0.896371		0		0		0			0		0		0		0		0	1	0.149395		0	0		0		0	1	0.149395		0		0		0		0		0		0
3300019186	21510126	IMG/M	Soil microbial communities from Bohemian Forest, Czech Republic ? CSE3 metaT (Metagenome Metatranscriptome)	RNA	soil	forest	19	0.883305		0		0		0		1	0.0464897		0		0		0		0		0		0	0	1	0.0464897	1	0.0464897		0		0		0		0		0		0		0
3300023536	8077294	IMG/M	Metatranscriptome of spruce rhizosphere microbial communities from Bohemian Forest, Czech Republic - CZE4 (Metagenome Metatranscriptome)	RNA	soil	spruce rhizosphere	7	0.866627		0		0		0			0		0		0		0		0		0		0	0		0		0		0		0		0		0		0		0		0
3300031956	17695226	IMG/M	Spruce litter microbial communities from Bohemian Forest, Czech Republic ? CLU1 metaT (Metagenome Metatranscriptome) (v2)	RNA	host associated	spruce litter	15	0.847686		0		0		0			0		0		0		0		0		0		0	0		0		0		0		0		0		0		0		0		0
3300019180	15461202	IMG/M	Spruce litter microbial communities from Bohemian Forest, Czech Republic ? CLA2 metaT (Metagenome Metatranscriptome)	RNA	host associated	spruce litter	13	0.840814	1	0.064678		0		0			0	2	0.129356		0		0		0		0		0	0		0		0		0		0		0		0		0		0	1	0.064678
3300019177	12143852	IMG/M	Spruce rhizosphere microbial communities from Bohemian Forest, Czech Republic ? CZI1 metaT (Metagenome Metatranscriptome)	RNA	soil	spruce rhizosphere	10	0.823462	1	0.0823462		0		0			0		0		0		0		0		0		0	0		0		0		0		0		0		0		0		0		0
3300019179	16129232	IMG/M	Spruce rhizosphere microbial communities from Bohemian Forest, Czech Republic ? CZI2 metaT (Metagenome Metatranscriptome)	RNA	soil	spruce rhizosphere	13	0.80599	3	0.185998		0		0			0		0	1	0.0619992		0		0	1	0.0619992		0	0		0		0		0		0		0		0		0		0	1	0.0619992
3300023660	9994431	IMG/M	Metatranscriptome of spruce rhizosphere microbial communities from Bohemian Forest, Czech Republic - CZU4 (Metagenome Metatranscriptome)	RNA	soil	spruce rhizosphere	8	0.800446		0		0		0		1	0.100056		0		0		0		0		0		0	0	1	0.100056		0		0		0		0		0		0		0		0
3300031791	16356853	IMG/M	Spruce litter microbial communities from Bohemian Forest, Czech Republic ? CLU3 metaT (Metagenome Metatranscriptome) (v2)	RNA	host associated	spruce litter	13	0.794774		0		0		0		1	0.0611365		0		0		0		0	1	0.0611365		0	0		0		0		0		0		0		0		0		0	1	0.0611365
3300019178	11487470	IMG/M	Soil microbial communities from Bohemian Forest, Czech Republic ? CSU1 metaT (Metagenome Metatranscriptome)	RNA	soil	forest	9	0.783462		0		0		0		1	0.0870514		0		0		0		0		0		0	0		0	1	0.0870514		0		0		0		0		0		0		0
3300023675	11834181	IMG/M	Metatranscriptome of spruce litter microbial communities from Bohemian Forest, Czech Republic - CLI5 (Metagenome Metatranscriptome)	RNA	host associated	spruce litter	9	0.760509		0		0		0			0		0		0		0		0		0		0	0		0		0		0		0		0		0		0		0		0
3300031809	18543492	IMG/M	Metatranscriptome of spruce litter microbial communities from Bohemian Forest, Czech Republic - CLA5 (Metagenome Metatranscriptome) (v2)	RNA	host associated	spruce litter	14	0.754982		0		0		0			0		0		0		0		0		0		0	0		0		0		0		0		0		0		0		0		0
3300031826	29508652	IMG/M	Spruce litter microbial communities from Bohemian Forest, Czech Republic ? CLI3 metaT (Metagenome Metatranscriptome) (v2)	RNA	host associated	spruce litter	22	0.745544	1	0.0338884		0		0			0		0		0		0		0		0		0	0		0		0		0		0		0		0		0		0		0
3300019165	16341851	IMG/M	Soil microbial communities from Bohemian Forest, Czech Republic ? CSA1 metaT (Metagenome Metatranscriptome)	RNA	soil	forest	12	0.734311		0		0		0			0		0		0		0		0		0		0	0	1	0.0611926		0		0		0		0		0		0		0	2	0.122385
3300019192	25540583	IMG/M	Spruce rhizosphere microbial communities from Bohemian Forest, Czech Republic ? CZA3 metaT (Metagenome Metatranscriptome)	RNA	soil	spruce rhizosphere	18	0.704761		0		0		0			0		0		0		0		0		0		0	0	2	0.0783067		0		0		0		0		0		0		0	1	0.0391534
3300030884	17739973	IMG/M	Metatranscriptome of soil microbial communities from Maridalen valley, Oslo, Norway - NSA5 (Metagenome Metatranscriptome)	RNA	soil	valley	12	0.676438		0	1	0.0563699		0			0		0		0		0		0	1	0.0563699		0	0	1	0.0563699	1	0.0563699		0		0		0		0		0		0		0
3300031663	37236031	IMG/M	Metatranscriptome of hardwood forest soil microbial communities from Morgan-Monroe State Forest, Indiana, United States - atmos_gasesECM4C_05 (Metagenome Metatranscriptome)	RNA	soil	forest	25	0.671393	1	0.0268557		0		0		3	0.0805671		0		0		0		0	2	0.0537114		0	0		0		0		0		0		0		0		0		0		0
3300023547	12043463	IMG/M	Metatranscriptome of spruce rhizosphere microbial communities from Bohemian Forest, Czech Republic - CZA4 (Metagenome Metatranscriptome)	RNA	soil	spruce rhizosphere	8	0.664261		0		0		0			0		0	2	0.166065		0		0		0		0	0		0		0		0		0		0		0		0		0	1	0.0830326
3300023533	6089782	IMG/M	Metatranscriptome of spruce litter microbial communities from Bohemian Forest, Czech Republic - CLE5 (Metagenome Metatranscriptome)	RNA	host associated	spruce litter	4	0.656838		0		0		0			0		0		0		0		0		0		0	0		0		0	1	0.164209		0		0		0		0		0		0
3300019183	20344560	IMG/M	Spruce rhizosphere microbial communities from Bohemian Forest, Czech Republic ? CZA1 metaT (Metagenome Metatranscriptome)	RNA	soil	spruce rhizosphere	13	0.638991	1	0.0491532		0		0			0		0		0		0		0		0		0	0	2	0.0983064		0		0		0		0		0		0		0		0
3300030832	20344658	IMG/M	Metatranscriptome of soil microbial communities from Maridalen valley, Oslo, Norway - NSE4 (Metagenome Metatranscriptome)	RNA	soil	valley	13	0.638988	1	0.049153	1	0.049153		0			0		0		0		0		0		0		0	0		0		0		0		0		0		0		0		0		0
3300031874	19563815	IMG/M	Metatranscriptome of spruce litter microbial communities from Bohemian Forest, Czech Republic - CLE5 (Metagenome Metatranscriptome) (v2)	RNA	host associated	spruce litter	12	0.613377	1	0.0511148		0		0			0		0	1	0.0511148		0		0	1	0.0511148		0	0		0		0		0		0		0		0		0		0		0
3300019182	21895234	IMG/M	Spruce rhizosphere microbial communities from Bohemian Forest, Czech Republic ? CZE1 metaT (Metagenome Metatranscriptome)	RNA	soil	spruce rhizosphere	13	0.593737		0		0		0			0		0		0		0		0		0		0	0		0		0		0		0		0		0		0		0		0
3300031817	25335218	IMG/M	Metatranscriptome of spruce litter microbial communities from Bohemian Forest, Czech Republic - CLU5 (Metagenome Metatranscriptome) (v2)	RNA	host associated	spruce litter	15	0.592061	1	0.0394707		0		0			0		0		0		0		0		0		0	0		0		0	1	0.0394707		0		0		0		0		0		0
3300030805	34058540	IMG/M	Metatranscriptome of soil microbial communities from Maridalen valley, Oslo, Norway - NSA2 (Metagenome Metatranscriptome)	RNA	soil	valley	20	0.587224		0		0		0			0	1	0.0293612		0		0		0	1	0.0293612		0	0		0		0		0	1	0.0293612		0		0		0		0	1	0.0293612
3300019173	10345409	IMG/M	Spruce litter microbial communities from Bohemian Forest, Czech Republic ? CLE2 metaT (Metagenome Metatranscriptome)	RNA	host associated	spruce litter	6	0.579967		0		0		0			0		0		0		0		0		0		0	0		0		0		0		0		0		0		0		0		0
3300023541	5237198	IMG/M	Metatranscriptome of soil microbial communities from Bohemian Forest, Czech Republic ? CSE4 (Metagenome Metatranscriptome)	RNA	soil	forest	3	0.572825		0		0		0			0		0		0		0		0		0		0	0		0		0		0		0		0		0		0		0		0
3300019188	26239493	IMG/M	Spruce rhizosphere microbial communities from Bohemian Forest, Czech Republic ? CZE2 metaT (Metagenome Metatranscriptome)	RNA	soil	spruce rhizosphere	15	0.571657		0		0		0			0		0		0	1	0.0381105		0		0		0	0		0		0		0	1	0.0381105		0		0		0		0		0
3300019189	24788005	IMG/M	Soil microbial communities from Bohemian Forest, Czech Republic ? CSU3 metaT (Metagenome Metatranscriptome)	RNA	soil	forest	14	0.564789		0		0		0			0		0		0		0		0	1	0.0403421		0	0		0		0		0		0		0		0		0		0	1	0.0403421
3300031870	19915242	IMG/M	Spruce litter microbial communities from Bohemian Forest, Czech Republic ? CLI1 metaT (Metagenome Metatranscriptome) (v2)	RNA	host associated	spruce litter	11	0.552341		0	1	0.0502128		0			0		0		0		0		0		0		0	0		0		0		0		0		0		0		0		0		0
3300030978	21786741	IMG/M	Metatranscriptome of soil microbial communities from Maridalen valley, Oslo, Norway - NSA4 (Metagenome Metatranscriptome)	RNA	soil	valley	12	0.550794		0		0		0		1	0.0458995		0		0		0	2	0.091799		0	3	0.137698	0		0	1	0.0458995		0		0	3	0.137698		0	1	0.0458995		0		0
3300023656	7265740	IMG/M	Metatranscriptome of soil microbial communities from Bohemian Forest, Czech Republic ? CSA5 (Metagenome Metatranscriptome)	RNA	soil	forest	4	0.550529		0		0		0			0		0		0		0		0	1	0.137632		0	0	1	0.137632		0		0		0		0		0		0		0		0
3300030913	22304178	IMG/M	Metatranscriptome of soil microbial communities from Maridalen valley, Oslo, Norway - NSA6 (Metagenome Metatranscriptome)	RNA	soil	valley	12	0.538016	2	0.0896693		0		0			0		0		0		0		0		0		0	0		0		0		0	1	0.0448346		0		0		0		0		0
3300023556	26623014	IMG/M	Metatranscriptome of spruce roots microbial communities from Bohemian Forest, Czech Republic - CRU3 (Metagenome Metatranscriptome)	RNA	soil	root nodule	14	0.525861		0		0		0		1	0.0375615		0		0		0		0		0		0	0	1	0.0375615		0		0		0		0		0		0		0		0
3300023551	11580310	IMG/M	Metatranscriptome of soil microbial communities from Bohemian Forest, Czech Republic ? CSA4 (Metagenome Metatranscriptome)	RNA	soil	forest	6	0.518121		0		0		0			0		0	1	0.0863535		0		0		0		0	0	1	0.0863535		0		0		0		0		0		0		0		0
3300019185	22027366	IMG/M	Soil microbial communities from Bohemian Forest, Czech Republic ? CSE2 metaT (Metagenome Metatranscriptome)	RNA	soil	forest	11	0.499379		0		0		0			0		0		0		0		0	1	0.0453981		0	0		0		0		0		0		0		0		0		0		0
3300031042	10016738	IMG/M	Metatranscriptome of soil microbial communities from Maridalen valley, Oslo, Norway - NSU6 (Metagenome Metatranscriptome)	RNA	soil	valley	5	0.499164	1	0.0998329	1	0.0998329		0			0		0		0		0		0		0		0	0		0		0		0		0		0		0		0		0		0
3300023677	12154877	IMG/M	Metatranscriptome of soil microbial communities from Bohemian Forest, Czech Republic ? CSU5 (Metagenome Metatranscriptome)	RNA	soil	forest	6	0.493629		0		0		0			0		0	1	0.0822715		0		0		0		0	0		0		0		0	1	0.0822715		0		0		0		0	1	0.0822715
3300019159	12178725	IMG/M	Spruce litter microbial communities from Bohemian Forest, Czech Republic ? CLE1 metaT (Metagenome Metatranscriptome)	RNA	host associated	spruce litter	6	0.492662		0		0		0			0		0		0		0		0	1	0.0821104		0	0		0		0		0		0		0		0		0		0		0
3300031044	28475773	IMG/M	Metatranscriptome of soil microbial communities from Maridalen valley, Oslo, Norway - NSU4 (Metagenome Metatranscriptome)	RNA	soil	valley	14	0.491646	1	0.0351176		0		0			0		0		0		0		0		0		0	0		0		0		0		0		0		0		0		0		0
3300019174	10251209	IMG/M	Spruce litter microbial communities from Bohemian Forest, Czech Republic ? CLA3 metaT (Metagenome Metatranscriptome)	RNA	host associated	spruce litter	5	0.487747		0		0		0			0		0		0		0		0		0		0	0		0		0		0		0		0		0		0		0		0
3300032027	14664619	IMG/M	Metatranscriptome of spruce litter microbial communities from Bohemian Forest, Czech Republic - CLE4 (Metagenome Metatranscriptome)	RNA	host associated	spruce litter	7	0.477339		0		0		0			0	1	0.0681913	1	0.0681913		0		0		0		0	0		0		0		0	1	0.0681913		0		0		0		0		0
3300019184	16788092	IMG/M	Soil microbial communities from Bohemian Forest, Czech Republic ? CSA2 metaT (Metagenome Metatranscriptome)	RNA	soil	forest	8	0.476528		0		0		0			0		0		0		0		0		0		0	0	1	0.059566		0		0		0		0		0		0		0	1	0.059566
3300031829	19128670	IMG/M	Metatranscriptome of soil microbial communities from Bohemian Forest, Czech Republic ? CSE4 (Metagenome Metatranscriptome) (v2)	RNA	soil	forest	9	0.470498		0		0		0			0		0		0		0		0		0		0	0		0		0		0		0		0		0		0		0	1	0.0522775
3300023539	8531368	IMG/M	Metatranscriptome of spruce rhizosphere microbial communities from Bohemian Forest, Czech Republic - CZA5 (Metagenome Metatranscriptome)	RNA	soil	spruce rhizosphere	4	0.468858		0		0		0			0		0	1	0.117214		0		0		0		0	0		0		0		0		0		0		0		0		0		0
3300031869	22166303	IMG/M	Spruce litter microbial communities from Bohemian Forest, Czech Republic ? CLI2 metaT (Metagenome Metatranscriptome) (v2)	RNA	host associated	spruce litter	10	0.451135		0		0		0			0		0		0		0		0		0		0	0		0		0		0		0		0		0		0		0		0
3300019187	20708139	IMG/M	Soil microbial communities from Bohemian Forest, Czech Republic ? CSU2 metaT (Metagenome Metatranscriptome)	RNA	soil	forest	9	0.434612		0		0		0			0		0		0		0		0		0		0	0	1	0.0482902		0		0		0		0		0		0		0		0
3300030873	32974595	IMG/M	Metatranscriptome of soil microbial communities from Maridalen valley, Oslo, Norway - NSE2 (Metagenome Metatranscriptome)	RNA	soil	valley	14	0.424569	2	0.0606528	2	0.0606528		0			0		0		0		0		0		0		0	0		0		0		0		0		0		0		0		0		0
3300032121	37860897	IMG/M	Soil microbial communities from Bohemian Forest, Czech Republic ? CSA3 metaT (Metagenome Metatranscriptome) (v2)	RNA	soil	forest	16	0.4226	1	0.0264125		0		0			0		0		0		0		0		0		0	0		0		0		0		0		0		0		0		0	1	0.0264125
3300023662	12116070	IMG/M	Metatranscriptome of soil microbial communities from Bohemian Forest, Czech Republic ? CSE5 (Metagenome Metatranscriptome)	RNA	soil	forest	5	0.412675		0		0		0			0		0	1	0.082535		0		0		0		0	0		0		0		0		0		0		0		0		0	1	0.082535
3300031827	9850419	IMG/M	Metatranscriptome of spruce litter microbial communities from Bohemian Forest, Czech Republic - CLI4 (Metagenome Metatranscriptome)	RNA	host associated	spruce litter	4	0.406074		0		0		0			0		0		0		0		0		0		0	0		0		0		0		0		0		0		0		0		0
3300019194	24858654	IMG/M	Soil microbial communities from Bohemian Forest, Czech Republic ? CSE1 metaT (Metagenome Metatranscriptome)	RNA	soil	forest	10	0.402274		0		0		0			0		0		0		0		0		0		0	0	1	0.0402274		0		0		0		0		0		0		0		0
3300031868	35703245	IMG/M	Spruce litter microbial communities from Bohemian Forest, Czech Republic ? CLA1 metaT (Metagenome Metatranscriptome) (v2)	RNA	host associated	spruce litter	14	0.392121		0		0		0			0		0		0		0		0		0		0	0		0		0		0		0		0		0		0		0		0
3300032028	29159498	IMG/M	Metatranscriptome of soil microbial communities from Bohemian Forest, Czech Republic ? CSA5 (Metagenome Metatranscriptome) (v2)	RNA	soil	forest	11	0.377236		0		0		0			0		0	1	0.0342941		0		0		0		0	0	1	0.0342941		0		0		0		0		0		0		0		0
3300023672	21645659	IMG/M	Metatranscriptome of spruce rhizosphere microbial communities from Bohemian Forest, Czech Republic - CZE5 (Metagenome Metatranscriptome)	RNA	soil	spruce rhizosphere	8	0.369589		0		0		0		2	0.0923973		0	1	0.0461986		0		0		0		0	0	1	0.0461986		0		0		0		0		0		0		0	2	0.0923973
3300023559	30343171	IMG/M	Metatranscriptome of spruce roots microbial communities from Bohemian Forest, Czech Republic - CRA3 (Metagenome Metatranscriptome)	RNA	soil	root nodule	11	0.36252	1	0.0329563		0		0			0		0		0		0		0		0		0	0	1	0.0329563		0	1	0.0329563		0		0		0		0		0	1	0.0329563
3300031808	36000160	IMG/M	Spruce litter microbial communities from Bohemian Forest, Czech Republic ? CLE3 metaT (Metagenome Metatranscriptome) (v2)	RNA	host associated	spruce litter	13	0.36111	1	0.0277777		0		0			0		0		0		0		0		0		0	0		0	1	0.0277777		0		0		0		0		0		0		0
3300031866	42901498	IMG/M	Metatranscriptome of soil microbial communities from Bohemian Forest, Czech Republic ? CSU5 (Metagenome Metatranscriptome) (v2)	RNA	soil	forest	15	0.349638	1	0.0233092	1	0.0233092		0			0		0		0		0		0		0		0	0		0		0		0		0		0		0		0		0		0
3300031891	34653779	IMG/M	Spruce litter microbial communities from Bohemian Forest, Czech Republic ? CLA3 metaT (Metagenome Metatranscriptome) (v2)	RNA	host associated	spruce litter	12	0.346283		0		0		0		1	0.0288569		0		0		0		0		0		0	0		0		0		0		0		0		0		0		0		0
3300023666	26070642	IMG/M	Metatranscriptome of spruce roots microbial communities from Bohemian Forest, Czech Republic - CRA5 (Metagenome Metatranscriptome)	RNA	soil	root nodule	9	0.345216		0		0		0			0	1	0.0383573	1	0.0383573	1	0.0383573		0		0		0	0		0		0		0		0		0		0		0		0		0
3300023544	11748145	IMG/M	Metatranscriptome of soil microbial communities from Bohemian Forest, Czech Republic ? CSU4 (Metagenome Metatranscriptome)	RNA	soil	forest	4	0.340479		0		0		0			0		0	1	0.0851198		0		0		0		0	0		0		0		0		0		0		0		0		0	1	0.0851198
3300031872	27096602	IMG/M	Spruce litter microbial communities from Bohemian Forest, Czech Republic ? CLU2 metaT (Metagenome Metatranscriptome) (v2)	RNA	host associated	spruce litter	9	0.332145		0		0		0			0		0		0		0		0		0		0	0		0		0		0		0		0		0		0		0		0
3300031871	34562667	IMG/M	Spruce litter microbial communities from Bohemian Forest, Czech Republic ? CLE2 metaT (Metagenome Metatranscriptome) (v2)	RNA	host associated	spruce litter	11	0.318262		0	1	0.028933		0			0		0		0		0		0		0		0	0		0		0		0		0		0		0		0		0		0
3300031814	16572764	IMG/M	Metatranscriptome of spruce rhizosphere microbial communities from Bohemian Forest, Czech Republic - CZI4 (Metagenome Metatranscriptome)	RNA	soil	spruce rhizosphere	5	0.3017		0		0		0			0		0		0		0		0		0		0	0		0		0		0		0		0		0		0		0		0
3300032120	37846216	IMG/M	Metatranscriptome of spruce rhizosphere microbial communities from Bohemian Forest, Czech Republic - CZA5 (Metagenome Metatranscriptome) (v2)	RNA	soil	spruce rhizosphere	11	0.29065		0		0		0			0		0	1	0.0264227		0		0		0		0	0		0		0		0		0		0		0		0		0		0
3300023664	21741839	IMG/M	Metatranscriptome of spruce roots microbial communities from Bohemian Forest, Czech Republic - CRA1 (Metagenome Metatranscriptome)	RNA	soil	root nodule	6	0.275966		0		0		0			0		0		0		0		0		0		0	0	1	0.0459943		0		0		0		0		0		0		0	1	0.0459943
3300030885	40469156	IMG/M	Metatranscriptome of soil microbial communities from Maridalen valley, Oslo, Norway - NSI5 (Metagenome Metatranscriptome)	RNA	soil	valley	11	0.271812		0		0		0		1	0.0247102		0		0		0		0	1	0.0247102		0	0		0		0		0		0		0		0		0		0		0
3300032072	37621988	IMG/M	Soil microbial communities from Bohemian Forest, Czech Republic ? CSI2 metaT (Metagenome Metatranscriptome) (v2)	RNA	soil	forest	10	0.265802		0		0		0			0		0		0		0		0		0		0	0		0		0		0		0		0		0		0		0		0
3300030712	63998982	IMG/M	Metatranscriptome of soil microbial communities from Risofladan, Vaasa, Finland - OX-3 (Metagenome Metatranscriptome)	RNA	soil		17	0.265629		0		0		0			0		0		0		0		0		0		0	0		0		0		0		0		0		0		0		0		0
3300031955	43002493	IMG/M	Spruce litter microbial communities from Bohemian Forest, Czech Republic ? CLE1 metaT (Metagenome Metatranscriptome) (v2)	RNA	host associated	spruce litter	11	0.255799		0	1	0.0232545		0			0		0		0		0		0		0		0	0		0		0		0		0		0		0		0		0		0
3300023558	28996861	IMG/M	Metatranscriptome of spruce roots microbial communities from Bohemian Forest, Czech Republic - CRE5 (Metagenome Metatranscriptome)	RNA	soil	root nodule	7	0.241405		0		0		0			0		0	1	0.0344865		0		0	1	0.0344865		0	0		0		0	1	0.0344865		0		0		0		0		0	1	0.0344865
3300030982	21768452	IMG/M	Metatranscriptome of soil microbial communities from Maridalen valley, Oslo, Norway - NSU5 (Metagenome Metatranscriptome)	RNA	soil	valley	5	0.22969		0		0		0		1	0.045938		0		0		0		0		0		0	0		0		0		0		0		0		0		0		0		0
3300030874	49361788	IMG/M	Metatranscriptome of soil microbial communities from Maridalen valley, Oslo, Norway - NSI4 (Metagenome Metatranscriptome)	RNA	soil	valley	11	0.222844	2	0.0405172		0		0			0		0		0		0		0		0		0	0		0		0		0		0		0		0		0		0		0
3300031634	22482968	IMG/M	Metatranscriptome of spruce roots microbial communities from Maridalen valley, Oslo, Norway - NRU1 (Metagenome Metatranscriptome)	RNA	soil	root nodule	5	0.222391		0		0		0			0		0		0		0		0		0	1	0.0444781	0		0		0		0		0	3	0.133434		0		0		0		0
3300023553	23238065	IMG/M	Metatranscriptome of spruce roots microbial communities from Bohemian Forest, Czech Republic - CRE3 (Metagenome Metatranscriptome)	RNA	soil	root nodule	5	0.215164		0	1	0.0430328		0			0		0		0		0		0	1	0.0430328		0	0	1	0.0430328		0	1	0.0430328		0		0		0		0		0	2	0.0860657
3300031017	32804604	IMG/M	Metatranscriptome of soil microbial communities from Maridalen valley, Oslo, Norway - NSI6 (Metagenome Metatranscriptome)	RNA	soil	valley	7	0.213385	1	0.0304835	2	0.0609671		0			0		0		0		0		0		0		0	0		0		0		0		0		0		0		0		0		0
3300023668	28948333	IMG/M	Metatranscriptome of spruce roots microbial communities from Bohemian Forest, Czech Republic - CRE4 (Metagenome Metatranscriptome)	RNA	soil	root nodule	6	0.207266		0		0		0			0		0		0		0		0		0		0	0		0		0	1	0.0345443	1	0.0345443		0		0		0		0		0
3300030942	10715196	IMG/M	Metatranscriptome of spruce rhizosphere microbial communities from Bohemian Forest, Czech Republic - CZI5 (Metagenome Metatranscriptome)	RNA	soil	spruce rhizosphere	2	0.186651		0		0		0			0		0		0		0		0		0		0	0		0		0		0		0		0		0		0		0		0
3300023686	27676327	IMG/M	Metatranscriptome of spruce roots microbial communities from Bohemian Forest, Czech Republic - CRU4 (Metagenome Metatranscriptome)	RNA	soil	root nodule	5	0.18066		0		0		0			0		0	1	0.036132		0		0		0		0	0		0		0		0		0		0		0		0		0		0
3300023564	35203213	IMG/M	Metatranscriptome of spruce roots microbial communities from Bohemian Forest, Czech Republic - CRI4 (Metagenome Metatranscriptome)	RNA	soil	root nodule	6	0.170439		0		0		0			0		0	1	0.0284065	1	0.0284065		0		0		0	0		0		0		0		0		0		0		0		0		0
3300031686	55200226	IMG/M	Metatranscriptome of spruce roots microbial communities from Maridalen valley, Oslo, Norway - NRA6 (Metagenome Metatranscriptome)	RNA	soil	root nodule	9	0.163043	2	0.0362317		0		0		2	0.0362317		0		0		0		0		0		0	0		0		0		0		0		0		0		0		0		0
3300010131	108712964	IMG/M	Wetland microbial communities from Old Woman Creek Reserve in Ohio, USA - Mud_11_14_A (Metagenome Metatranscriptome)	RNA	freshwater	wetland	17	0.156375		0		0		0			0		0		0		0		0		0		0	0		0		0		0		0		0		0		0		0		0
3300031632	12858505	IMG/M	Metatranscriptome of spruce roots microbial communities from Maridalen valley, Oslo, Norway - NRI2 (Metagenome Metatranscriptome)	RNA	soil	root nodule	2	0.155539		0		0		0			0		0		0		0		0		0		0	0		0		0		0		0		0		0		0		0		0
3300023682	26588730	IMG/M	Metatranscriptome of spruce roots microbial communities from Bohemian Forest, Czech Republic - CRI2 (Metagenome Metatranscriptome)	RNA	soil	root nodule	4	0.15044		0		0		0			0		0		0		0		0		0		0	0		0		0		0		0		0		0		0		0		0
3300023684	26902504	IMG/M	Metatranscriptome of spruce roots microbial communities from Bohemian Forest, Czech Republic - CRE2 (Metagenome Metatranscriptome)	RNA	soil	root nodule	4	0.148685		0		0		0			0		0		0		0		0		0		0	0		0		0		0		0		0		0		0		0		0
3300022502	74868854	IMG/M	Metatranscriptome of forest soil microbial communities from Barre Woods Harvard Forest LTER site, Petersham, Massachusetts, United States - Native-BW-C-19-O (Metagenome Metatranscriptome) (v2)	RNA	soil	forest	11	0.146924		0		0		0			0		0		0		0		0	1	0.0133567		0	0	2	0.0267134		0		0		0		0		0		0		0	2	0.0267134
3300023680	20943922	IMG/M	Metatranscriptome of spruce roots microbial communities from Bohemian Forest, Czech Republic - CRA2 (Metagenome Metatranscriptome)	RNA	soil	root nodule	3	0.14324		0		0		0			0		0		0		0		0		0		0	0		0		0		0		0		0		0		0		0		0
3300023557	28179540	IMG/M	Metatranscriptome of spruce roots microbial communities from Bohemian Forest, Czech Republic - CRU5 (Metagenome Metatranscriptome)	RNA	soil	root nodule	4	0.141947		0		0		0			0		0		0		0		0		0		0	0		0		0		0		0		0		0		0		0		0
3300031041	28223715	IMG/M	Metatranscriptome of soil microbial communities from Maridalen valley, Oslo, Norway - NSA1 (Metagenome Metatranscriptome)	RNA	soil	valley	4	0.141725	1	0.0354312	1	0.0354312		0			0		0		0		0		0		0	2	0.0708624	0		0		0		0		0	3	0.106294		0	1	0.0354312		0		0
3300032119	58816943	IMG/M	Metatranscriptome of soil microbial communities from Bohemian Forest, Czech Republic ? CSE5 (Metagenome Metatranscriptome) (v2)	RNA	soil	forest	8	0.136015		0		0		0			0		0		0		0		0		0		0	0	1	0.0170019		0		0		0		0		0		0		0		0
3300022505	81989349	IMG/M	Metatranscriptome of forest soil microbial communities from Barre Woods Harvard Forest LTER site, Petersham, Massachusetts, United States - Native-BW-C-12-O (Metagenome Metatranscriptome) (v2)	RNA	soil	forest	11	0.134164	1	0.0121967		0		0			0		0		0		0		0	2	0.0243934		0	0		0		0		0		0		0		0		0		0		0
3300030759	68800801	IMG/M	Metatranscriptome of soil microbial communities from Maridalen valley, Oslo, Norway - NSU1 (Metagenome Metatranscriptome)	RNA	soil	valley	9	0.130812		0		0		0			0		0		0		0	4	0.0581389		0	2	0.0290694	0		0	1	0.0145347		0		0	4	0.0581389		0	2	0.0290694		0		0
3300020064	163686680	IMG/M	Groundwater sediment microbial communities from an aquifer adjacent to Colorado River, USA - East River metaT ERMLIBT27_16_1Ra (Metagenome Metatranscriptome)	RNA	sediment	groundwater	21	0.128294		0		0		0			0		0		0		0		0	1	0.00610923		0	0		0		0		0		0		0		0		0		0		0
3300023561	33692363	IMG/M	Metatranscriptome of spruce roots microbial communities from Bohemian Forest, Czech Republic - CRU2 (Metagenome Metatranscriptome)	RNA	soil	root nodule	4	0.118721		0		0		0			0	1	0.0296803		0	1	0.0296803		0		0		0	0		0		0		0		0		0		0		0		0		0
3300023562	33713599	IMG/M	Metatranscriptome of spruce roots microbial communities from Bohemian Forest, Czech Republic - CRI5 (Metagenome Metatranscriptome)	RNA	soil	root nodule	4	0.118646		0		0		0			0		0		0		0		0		0		0	0		0		0		0		0		0		0		0		0		0
3300023560	34054502	IMG/M	Metatranscriptome of spruce roots microbial communities from Bohemian Forest, Czech Republic - CRI3 (Metagenome Metatranscriptome)	RNA	soil	root nodule	4	0.117459		0		0		0			0		0		0		0		0		0		0	0		0	2	0.0587294		0		0		0		0		0		0		0
3300030718	103476584	IMG/M	Metatranscriptome of soil microbial communities from Risofladan, Vaasa, Finland - OX-1 (Metagenome Metatranscriptome)	RNA	soil		12	0.115968	1	0.00966402		0		0			0		0		0		0		0		0		0	0		0		0		0		0		0		0		0		0		0
3300023690	34967668	IMG/M	Metatranscriptome of spruce roots microbial communities from Bohemian Forest, Czech Republic - CRI1 (Metagenome Metatranscriptome)	RNA	soil	root nodule	4	0.114391		0		0		0			0		0		0	1	0.0285978		0		0		0	0		0		0	1	0.0285978	1	0.0285978		0		0		0		0		0
3300031636	45885425	IMG/M	Metatranscriptome of spruce roots microbial communities from Maridalen valley, Oslo, Norway - NRE4 (Metagenome Metatranscriptome)	RNA	soil	root nodule	5	0.108967		0		0		0			0		0		0		0		0		0		0	0		0		0		0		0		0		0		0		0		0
3300031635	46125303	IMG/M	Metatranscriptome of spruce roots microbial communities from Maridalen valley, Oslo, Norway - NRA1 (Metagenome Metatranscriptome)	RNA	soil	root nodule	5	0.1084		0		0		0			0		0		0		0		0		0		0	0		0		0		0		0	2	0.0433601		0		0		0		0
3300031678	37020025	IMG/M	Metatranscriptome of spruce roots microbial communities from Maridalen valley, Oslo, Norway - NRE6 (Metagenome Metatranscriptome)	RNA	soil	root nodule	4	0.10805		0		0		0			0		0		0		0		0		0		0	0		0		0		0		0		0		0		0		0		0
3300031592	47559579	IMG/M	Metatranscriptome of spruce roots microbial communities from Maridalen valley, Oslo, Norway - NRA4 (Metagenome Metatranscriptome)	RNA	soil	root nodule	5	0.105131		0		0		0			0		0		0		0	1	0.0210263		0		0	0		0		0		0		0		0		0		0		0		0
3300023563	28551954	IMG/M	Metatranscriptome of spruce roots microbial communities from Bohemian Forest, Czech Republic - CRA4 (Metagenome Metatranscriptome)	RNA	soil	root nodule	3	0.105072		0		0		0			0	1	0.0350239		0		0		0		0		0	0		0		0		0	1	0.0350239		0		0		0		0		0
3300022499	89027329	IMG/M	Metatranscriptome of forest soil microbial communities from Barre Woods Harvard Forest LTER site, Petersham, Massachusetts, United States - Native-BW-C-14-O (Metagenome Metatranscriptome) (v2)	RNA	soil	forest	9	0.101093		0		0		0			0		0		0		0		0		0		0	0	1	0.0112325		0		0		0		0		0		0		0		0
3300023688	29789940	IMG/M	Metatranscriptome of spruce roots microbial communities from Bohemian Forest, Czech Republic - CRE1 (Metagenome Metatranscriptome)	RNA	soil	root nodule	3	0.100705		0		0		0			0		0		0		0		0		0		0	0		0		0		0		0		0		0		0		0		0
3300030716	52471223	IMG/M	Metatranscriptome of soil microbial communities from Risofladan, Vaasa, Finland - OX-2 (Metagenome Metatranscriptome)	RNA	soil		5	0.0952903	3	0.0571742		0		0			0		0		0		0		0		0		0	0		0		0		0		0		0		0		0		0		0
3300031690	42935031	IMG/M	Metatranscriptome of spruce roots microbial communities from Maridalen valley, Oslo, Norway - NRI1 (Metagenome Metatranscriptome)	RNA	soil	root nodule	4	0.093164		0		0		0			0		0		0		0		0		0		0	0		0		0		0		0		0		0		0		0		0
3300031615	57139012	IMG/M	Metatranscriptome of spruce roots microbial communities from Maridalen valley, Oslo, Norway - NRU2 (Metagenome Metatranscriptome)	RNA	soil	root nodule	5	0.0875059		0		0		0			0		0		0		0		0		0		0	0		0		0		0		0		0		0		0		0		0
3300021856	287257447	IMG/M	Metatranscriptome of freshwater microbial communities from post-fracked creek in Pennsylvania, United States - LL:C (Metagenome Metatranscriptome)	RNA	freshwater	river	25	0.0870299		0		0		0			0		0		0		0		0		0		0	0		0		0		0		0		0		0		0		0		0	1
3300031664	35167571	IMG/M	Metatranscriptome of spruce roots microbial communities from Maridalen valley, Oslo, Norway - NRA5 (Metagenome Metatranscriptome)	RNA	soil	root nodule	3	0.0853059		0		0		0			0		0		0		0		0		0		0	0		0	1	0.0284353		0		0		0		0		0		0		0
3300030730	483927943	IMG/M	Metatranscriptome of hardwood forest soil microbial communities from Morgan-Monroe State Forest, Indiana, United States - atmos_gasesECM1C_05 (Metagenome Metatranscriptome)	RNA	soil	forest	40	0.0826569	1	0.00206642		0		0		2	0.00413285		0		0		0		0		0		0	0		0		0		0		0		0		0		0		0		0
3300031667	62027199	IMG/M	Metatranscriptome of spruce roots microbial communities from Maridalen valley, Oslo, Norway - NRE1 (Metagenome Metatranscriptome)	RNA	soil	root nodule	5	0.0806098		0		0		0			0		0		0		0		0		0		0	0		0		0		0		0		0		0		0		0		0
3300012751	86922879	IMG/M	Freshwater microbial communities from Lake Montjoie, Canada - M_130821_E_mt (Metagenome Metatranscriptome)	RNA	freshwater	lake	7	0.0805312		0		0		0			0		0		0		0		0		0		0	0		0		0		0		0		0		0		0		0		0
3300022508	211176336	IMG/M	Metatranscriptome of forest soil microbial communities from Barre Woods Harvard Forest LTER site, Petersham, Massachusetts, United States - Native-BW-C-19-M (Metagenome Metatranscriptome)	RNA	soil	forest	17	0.0805014		0	1	0.00473538		0			0		0		0		0		0		0		0	0		0		0		0		0		0		0		0		0		0
3300031040	88766553	IMG/M	Metatranscriptome of soil microbial communities from Maridalen valley, Oslo, Norway - NSE6 (Metagenome Metatranscriptome)	RNA	soil	valley	7	0.0788585	1	0.0112655	1	0.0112655		0			0		0		0		0		0		0		0	0		0		0		0		0		0		0		0		0		0
3300012691	70932880	IMG/M	Dystrophic lake water microbial communities from Trout Bog Lake, Wisconsin, USA - GEODES070 metaT (Metagenome Metatranscriptome)	RNA	freshwater	dystrophic lake	5	0.0704892		0		0		0			0		0		0		0		0		0		0	0		0		0		0		0		0		0		0		0		0
3300010138	103872807	IMG/M	Wetland microbial communities from Old Woman Creek Reserve in Ohio, USA - Mud_11_14_B (Metagenome Metatranscriptome)	RNA	freshwater	wetland	7	0.0673901		0		0		0			0		0		0		0		0		0		0	0		0		0		0		0		0		0		0		0		0	1
3300030814	44952402	IMG/M	Metatranscriptome of soil microbial communities from Maridalen valley, Oslo, Norway - NSI2 (Metagenome Metatranscriptome)	RNA	soil	valley	3	0.0667373		0		0		0			0		0		0		0		0		0		0	0		0		0		0		0		0		0		0		0		0
3300012754	95313194	IMG/M	Freshwater microbial communities from Lake Montjoie, Canada - M_130821_M_mt (Metagenome Metatranscriptome)	RNA	freshwater	lake	6	0.0629504		0		0		0			0		0		0		0		0		0		0	0		0		0		0		0		0		0		0		0		0
3300023689	32195824	IMG/M	Metatranscriptome of spruce roots microbial communities from Bohemian Forest, Czech Republic - CRU1 (Metagenome Metatranscriptome)	RNA	soil	root nodule	2	0.0621199		0		0		0			0	1	0.0310599		0		0		0		0		0	0		0		0		0		0		0		0		0		0		0
3300031591	34170829	IMG/M	Metatranscriptome of spruce roots microbial communities from Maridalen valley, Oslo, Norway - NRA2 (Metagenome Metatranscriptome)	RNA	soil	root nodule	2	0.0585295		0		0		0			0		0		0		0		0		0		0	0		0		0		0		0		0		0		0		0		0
3300030815	120950187	IMG/M	Metatranscriptome of soil microbial communities from Maridalen valley, Oslo, Norway - NSU2 (Metagenome Metatranscriptome)	RNA	soil	valley	7	0.0578751		0		0		0			0		0		0		0		0		0		0	0		0		0		0		0		0		0		0		0		0
3300016687	86445777	IMG/M	Dystrophic lake water microbial communities from Trout Bog Lake, Wisconsin, USA - GEODES104 metaT (Metagenome Metatranscriptome)	RNA	freshwater	dystrophic lake	5	0.0578397		0		0		0			0		0		0		0		0		0		0	0		0		0		0		0		0		0		0		0		0
3300000829	159597644	IMG/M	Soil microbial communities from Moab, Utah, sample - Soil Crust Prior wet up (biological replicate A) 0A	RNA	soil	wet-up	9	0.0563918		0		0		0			0		0		0		0		0		0		0	0		0		0		0		0		0		0		0		0		0
3300012699	109720716	IMG/M	Dystrophic lake water microbial communities from Trout Bog Lake, Wisconsin, USA - GEODES110 metaT (Metagenome Metatranscriptome)	RNA	freshwater	dystrophic lake	6	0.0546843		0		0		0			0		0		0		0		0		0		0	0		0		0		0		0		0		0		0		0		0
3300020066	128127469	IMG/M	Groundwater sediment microbial communities from an aquifer adjacent to Colorado River, USA - East River metaT ERMLIBT45_16_1Ra (Metagenome Metatranscriptome)	RNA	sediment	groundwater	7	0.0546331		0		0		0			0		0		0		0		0		0		0	0		0		0		0		0		0		0		0		0		0
3300031633	38721509	IMG/M	Metatranscriptome of spruce roots microbial communities from Maridalen valley, Oslo, Norway - NRU4 (Metagenome Metatranscriptome)	RNA	soil	root nodule	2	0.0516509		0		0		0			0		0		0		0		0		0		0	0		0		0		0		0		0		0		0		0		0
3300030813	175366880	IMG/M	Metatranscriptome of soil microbial communities from Maridalen valley, Oslo, Norway - NSE1 (Metagenome Metatranscriptome)	RNA	soil	valley	9	0.051321		0		0		0			0		0		0		0		0		0	2	0.0114047	0		0	1	0.00570233		0		0	1	0.00570233		0		0		0		0
3300019206	118134753	IMG/M	Active sludge microbial communities of municipal wastewater-treating anaerobic digesters from Illinois, USA ? AD_STIC08_MetaT (Metagenome Metatranscriptome)	RNA	sludge	wastewater	6	0.0507895	1	0.00846491		0		0	1		0		0		0		0		0		0		0	0.00846491		0		0		0		0		0		0		0	2	0.0169298		0	1
3300030940	99859700	IMG/M	Metatranscriptome of soil microbial communities from Maridalen valley, Oslo, Norway - NSI1 (Metagenome Metatranscriptome)	RNA	soil	valley	5	0.0500702	1	0.010014		0		0			0		0		0		0		0		0		0	0		0		0		0		0	1	0.010014		0		0		0		0
3300012411	328750344	IMG/M	Freshwater microbial communities from Lake Alinen Mustaj?rvi, Finland - AM7a metatranscriptome (Metagenome Metatranscriptome)	RNA	freshwater	lake	16	0.0486692	2	0.00608364	11	0.03346		0			0		0		0		0		0		0		0	0		0		0		0		0		0	2	0.00608364		0		0		0	1
3300016682	61709950	IMG/M	Dystrophic lake water microbial communities from Trout Bog Lake, Wisconsin, USA - GEODES101 metaT (Metagenome Metatranscriptome)	RNA	freshwater	dystrophic lake	3	0.0486145		0		0		0			0		0		0		0		0		0		0	0		0		0		0		0		0		0		0		0		0
3300012686	106451916	IMG/M	Dystrophic lake water microbial communities from Trout Bog Lake, Wisconsin, USA - GEODES055 metaT (Metagenome Metatranscriptome)	RNA	freshwater	dystrophic lake	5	0.0469696		0		0		0			0		0		0		0		0		0		0	0		0		0		0		0		0		0		0		0		0	3
3300019236	207912309	IMG/M	Active sludge microbial communities of municipal wastewater-treating anaerobic digesters from Illinois, USA ? AD_STIC10_MetaT (Metagenome Metatranscriptome)	RNA	sludge	wastewater	9	0.0432875		0		0		0			0		0		0		0		0		0		0	0		0		0		0		0		0		0		0	2	0.00961944		0	1
3300022510	97563990	IMG/M	Metatranscriptome of forest soil microbial communities from Barre Woods Harvard Forest LTER site, Petersham, Massachusetts, United States - Native-BW-C-14-M (Metagenome Metatranscriptome) (v2)	RNA	soil	forest	4	0.0409987		0	1	0.0102497		0			0		0		0		0		0		0		0	0	1	0.0102497		0		0		0		0		0		0		0		0
3300031677	49239377	IMG/M	Metatranscriptome of hardwood forest soil microbial communities from Morgan-Monroe State Forest, Indiana, United States - atmos_gasesAM5C_05 (Metagenome Metatranscriptome)	RNA	soil	forest	2	0.0406179		0		0		0			0		0		0		0		0		0		0	0		0		0		0		0		0		0		0		0		0
3300000750	228652846	IMG/M	Soil microbial communities from Moab, Utah, sample - Soil Crust Dry out, 3 days (biological replicate A) D5A	RNA	soil	dry out	9	0.039361		0		0		0			0		0		0		0		0		0		0	0		0		0		0		0		0		0		0		0		0
3300016678	28294355	IMG/M	Dystrophic lake water microbial communities from Trout Bog Lake, Wisconsin, USA - GEODES102 metaT (Metagenome Metatranscriptome)	RNA	freshwater	dystrophic lake	1	0.0353427		0		0		0			0		0		0		0		0		0		0	0		0		0		0		0		0		0		0		0		0
3300021853	56823073	IMG/M	Metatranscriptome of estuarine sediment microbial communities from the Columbia River estuary, Oregon, United States ? S.189 (Metagenome Metatranscriptome)	RNA	sediment	estuarine	2	0.035197		0		0		0			0		0		0		0		0		0		0	0		0		0		0		0		0		0		0		0		0	1
3300016684	59094570	IMG/M	Dystrophic lake water microbial communities from Trout Bog Lake, Wisconsin, USA - GEODES068 metaT (Metagenome Metatranscriptome)	RNA	freshwater	dystrophic lake	2	0.0338441		0		0		0			0		0		0		0		0		0		0	0		0		0		0		0		0		0		0		0		0
3300022749	30228324	IMG/M	Metatranscriptome of freshwater microbial communities from Pennsylvania, United States - DR:GLUT (Metagenome Metatranscriptome)	RNA	freshwater		1	0.0330816		0		0		0			0		0		0		0		0		0		0	0		0		0		0		0		0		0		0		0		0
3300012694	94513762	IMG/M	Dystrophic lake water microbial communities from Trout Bog Lake, Wisconsin, USA - GEODES054 metaT (Metagenome Metatranscriptome)	RNA	freshwater	dystrophic lake	3	0.0317414		0		0		0			0		0		0		0		0		0		0	0		0		0		0		0		0		0		0		0		0
3300031666	31683479	IMG/M	Metatranscriptome of spruce roots microbial communities from Maridalen valley, Oslo, Norway - NRI6 (Metagenome Metatranscriptome)	RNA	soil	root nodule	1	0.0315622	2	0.0631244		0		0			0		0		0		0		0		0		0	0		0		0		0		0		0		0		0		0		0
3300031614	64324536	IMG/M	Metatranscriptome of spruce roots microbial communities from Maridalen valley, Oslo, Norway - NRI4 (Metagenome Metatranscriptome)	RNA	soil	root nodule	2	0.0310923		0		0		0			0		0		0		0		0		0		0	0		0		0		0		0		0		0		0		0		0
3300012701	129600316	IMG/M	Dystrophic lake water microbial communities from Trout Bog Lake, Wisconsin, USA - GEODES061 metaT (Metagenome Metatranscriptome)	RNA	freshwater	dystrophic lake	4	0.0308641		0		0		0			0		0		0		0		0		0		0	0		0		0		0		0		0		0		0		0		0
3300031074	33289867	IMG/M	Metatranscriptome of plant litter microbial communities from East Loma Ridge, Irvine, California - P1 T13 (Metagenome Metatranscriptome)	RNA	host associated	plant litter	1	0.0300392		0		0		0			0		0		0		0		0		0		0	0		0		0		0		0		0		0		0		0		0
3300012770	169215690	IMG/M	Freshwater microbial communities from Lake Simoncouche, Canada - S_140625_E_mt (Metagenome Metatranscriptome)	RNA	freshwater	lake	5	0.0295481		0	1	0.00590962		0			0		0		0		0		0		0		0	0		0		0		0		0		0		0		0		0		0
3300028623	173517757	IMG/M	Metatranscriptome of saline water microbial communities from Sakinaw Lake, British Columbia, Canada - sak_2011_1_27_36m (Metagenome Metatranscriptome)	RNA	saline water		5	0.0288155		0		0		0			0		0		0		0		0		0		0	0		0		0		0		0		0	2	0.0115262		0		0		0
3300029680	69819501	IMG/M	Metatranscriptome of saline water microbial communities from Sakinaw Lake, British Columbia, Canada - sak_2011_5_24_50m (Metagenome Metatranscriptome)	RNA	saline water		2	0.0286453		0		0		0			0		0		0		0		0		0		0	0		0		0		0		0		0		0		0		0		0
3300022507	123490099	IMG/M	Metatranscriptome of forest soil microbial communities from Barre Woods Harvard Forest LTER site, Petersham, Massachusetts, United States - Native-BW-C-27-M (Metagenome Metatranscriptome)	RNA	soil	forest	3	0.0242934		0		0		0			0		0		0		0		0	3	0.0242934		0	0		0		0		0		0		0		0		0		0		0
3300022722	403230320	IMG/M	Metatranscriptome of forest soil microbial communities from Barre Woods Harvard Forest LTER site, Petersham, Massachusetts, United States - Native-BW-C-12-M (Metagenome Metatranscriptome) (v2)	RNA	soil	forest	9	0.0223198		0		0		0			0		0		0		0		0		0		0	0		0		0		0		0		0		0		0		0		0
3300022509	134754122	IMG/M	Metatranscriptome of forest soil microbial communities from Barre Woods Harvard Forest LTER site, Petersham, Massachusetts, United States - Native-BW-C-27-O (Metagenome Metatranscriptome) (v2)	RNA	soil	forest	3	0.0222628	1	0.00742092		0		0			0		0		0		0		0		0		0	0		0		0		0		0		0		0		0		0		0
3300030862	227099731	IMG/M	Metatranscriptome of soil microbial communities from Maridalen valley, Oslo, Norway - NSE5 (Metagenome Metatranscriptome)	RNA	soil	valley	5	0.0220168		0		0		0			0		0		0		0		0		0		0	0	1	0.00440335		0		0		0		0		0		0		0		0
3300031071	45864022	IMG/M	Metatranscriptome of plant litter microbial communities from East Loma Ridge, Irvine, California - P1 T10 (Metagenome Metatranscriptome)	RNA	host associated	plant litter	1	0.0218036		0		0		0			0		0		0		0		0		0		0	0		0		0		0		0		0		0		0		0		0
3300022726	697238595	IMG/M	Metatranscriptome of forest soil microbial communities from Barre Woods Harvard Forest LTER site, Petersham, Massachusetts, United States - Native-BW-C-30-M (Metagenome Metatranscriptome) (v2)	RNA	soil	forest	15	0.0215134		0		0		0			0		0		0		0		0		0		0	0		0		0		0		0		0		0		0		0		0	1
3300019203	141967403	IMG/M	Active sludge microbial communities of municipal wastewater-treating anaerobic digesters from Japan ? AD_JPNTR2_MetaT (Metagenome Metatranscriptome)	RNA	sludge	wastewater	3	0.0211316		0		0		0	2		0		0		0		0		0		0		0	0.0140877		0		0		0		0		0		0		0		0		0	1
3300019202	97205696	IMG/M	Active sludge microbial communities of municipal wastewater-treating anaerobic digesters from Japan ? AD_JPNNA5_MetaT (Metagenome Metatranscriptome)	RNA	sludge	wastewater	2	0.0205749		0		0		0	1		0		0		0		0		0		0		0	0.0102875		0		0		0		0		0		0		0		0		0
3300003684	98549937	IMG/M	Freshwater and sediment microbial communities from dead zone in Sandusky Bay, Ohio, USA - 2 (Metagenome Metatranscriptome)	RNA	freshwater	dead zone in bay	2	0.0202943		0		0		0			0		0		0		0		0		0		0	0		0		0		0		0		0		0		0		0		0
3300031560	103795653	IMG/M	Metatranscriptome of saline water microbial communities from Sakinaw Lake, British Columbia, Canada - sak_2013_6_6_60m (Metagenome Metatranscriptome)	RNA	saline water		2	0.0192686		0		0		0			0		0		0		0		0		0		0	0		0		0		0		0		0		0		0		0		0
3300019222	157704117	IMG/M	Active sludge microbial communities of municipal wastewater-treating anaerobic digesters from Japan ? AD_JPNTR4_MetaT (Metagenome Metatranscriptome)	RNA	sludge	wastewater	3	0.019023		0		0		0			0		0		0		0		0		0		0	0		0		0		0		0		0		0		0		0		0
3300028670	105377873	IMG/M	Metatranscriptome of saline water microbial communities from Sakinaw Lake, British Columbia, Canada - sak_2011_1_27_50m (Metagenome Metatranscriptome)	RNA	saline water		2	0.0189793		0		0		0			0		0		0		0		0		0		0	0		0		0		0		0		0		0		0		0		0
3300012689	109709935	IMG/M	Dystrophic lake water microbial communities from Trout Bog Lake, Wisconsin, USA - GEODES065 metaT (Metagenome Metatranscriptome)	RNA	freshwater	dystrophic lake	2	0.0182299		0		0		0			0		0		0		0		0		0		0	0		0		0		0		0		0		0		0		0		0
3300024532	169403150	IMG/M	Metatranscriptome of freshwater microbial communities from Mississippi River, Louisiana, United States - Miss_Miss_RepA_8h (Metagenome Metatranscriptome)	RNA	freshwater	river	3	0.0177092		0		0		0			0		0		0		0		0		0		0	0		0		0		0		0		0		0		0		0		0
3300019223	170803345	IMG/M	Active sludge microbial communities of municipal wastewater-treating anaerobic digesters from Japan ? AD_JPNNA6_MetaT (Metagenome Metatranscriptome)	RNA	sludge	wastewater	3	0.0175641		0		0		0			0		0		0		0		0		0		0	0		0		0		0		0		0		0		0		0		0
3300029689	113995702	IMG/M	Metatranscriptome of saline water microbial communities from Sakinaw Lake, British Columbia, Canada - sak_2010_1_5_55m (Metagenome Metatranscriptome)	RNA	saline water		2	0.0175445		0		0		0			0		0		0		0		0		0		0	0		0		0		0		0		0		0		0		0		0
3300029667	57202241	IMG/M	Metatranscriptome of enriched activated sludge microbial communities from anaerobic digester in WTTP, New Holstein, Wisconsin, United States - AAT_UR_Trp1 (Metagenome Metatranscriptome)	RNA	sludge	wastewater	1	0.0174818		0		0		0			0		0		0		0		0		0		0	0		0		0		0		0		0		0		0		0		0
3300019209	117717258	IMG/M	Active sludge microbial communities of municipal wastewater-treating anaerobic digesters from Japan ? AD_JPNHW3_MetaT (Metagenome Metatranscriptome)	RNA	sludge	wastewater	2	0.0169899		0		0		0			0		0		0		0		0		0		0	0		0		0		0		0		0		0		0		0		0
3300003693	118138605	IMG/M	Avena fatua rhizosphere microbial communities - H2_Rhizo_Litter_49 (Metagenome Metatranscriptome)	RNA	soil	Avena fatua	2	0.0169293		0		0		0			0		0		0		0		0		0		0	0		0		0		0		0		0		0		0		0		0
3300006596	179678868	IMG/M	Active sludge microbial communities from Illinois, USA, of municipal wastewater-treating anaerobic digesters - ADurb_Leu_01_SludgeMetaT (Metagenome Metatranscriptome)	RNA	sludge	wastewater	3	0.0166965		0		0		0			0		0		0		0		0		0		0	0		0		0		0		0		0		0		0		0		0
3300023703	122499509	IMG/M	Metatranscriptome of freshwater microbial communities from McNutts Creek, Athens, Georgia, United States - 20-17_Aug_MT (Metagenome Metatranscriptome)	RNA	freshwater	river	2	0.0163266		0		0		0			0		0		0		0		0		0		0	0		0		0		0		0		0		0		0		0		0
3300012766	132252487	IMG/M	Freshwater microbial communities from Lake Montjoie, Canada - M_140807_M_mt (Metagenome Metatranscriptome)	RNA	freshwater	lake	2	0.0151226		0		0		0			0		0		0		0		0		0		0	0		0		0		0		0		0		0		0		0		0
3300019216	133682064	IMG/M	Active sludge microbial communities of municipal wastewater-treating anaerobic digesters from Illinois, USA ? AD_UKC032_MetaT (Metagenome Metatranscriptome)	RNA	sludge	wastewater	2	0.0149609		0		0		0			0		0		0		0		0		0		0	0		0		0		0		0		0		0		0		0		0
3300012747	71765255	IMG/M	Dystrophic lake water microbial communities from Trout Bog Lake, Wisconsin, USA - GEODES063 metaT (Metagenome Metatranscriptome)	RNA	freshwater	dystrophic lake	1	0.0139343		0		0		0			0		0		0		0		0		0		0	0		0		0		0		0		0		0		0		0		0
3300019205	146248898	IMG/M	Active sludge microbial communities of municipal wastewater-treating anaerobic digesters from Illinois, USA ? AD_UKC045_MetaT (Metagenome Metatranscriptome)	RNA	sludge	wastewater	2	0.0136753		0	1	0.00683766		0			0		0		0		0		0		0		0	0		0		0		0		0		0		0		0		0		0	1
3300012692	74946827	IMG/M	Dystrophic lake water microbial communities from Trout Bog Lake, Wisconsin, USA - GEODES073 metaT (Metagenome Metatranscriptome)	RNA	freshwater	dystrophic lake	1	0.0133428		0		0		0			0		0		0		0		0		0		0	0		0		0		0		0		0		0		0		0		0
3300028619	149912489	IMG/M	Metatranscriptome of saline water microbial communities from Sakinaw Lake, British Columbia, Canada - sak_2010_1_5_45m (Metagenome Metatranscriptome)	RNA	saline water		2	0.0133411		0		0		0			0		0		0		0		0		0		0	0		0		0		0		0		0	1	0.00667056		0		0		0
3300031590	77368601	IMG/M	Metatranscriptome of hardwood forest soil microbial communities from Morgan-Monroe State Forest, Indiana, United States - atmos_gasesECM1C_515 (Metagenome Metatranscriptome)	RNA	soil	forest	1	0.0129251		0		0		0		2	0.0258503		0		0		0		0	2	0.0258503		0	0		0		0		0		0		0		0		0		0		0
3300028621	161096968	IMG/M	Metatranscriptome of saline water microbial communities from Sakinaw Lake, British Columbia, Canada - sak_2011_1_27_40m (Metagenome Metatranscriptome)	RNA	saline water		2	0.0124149		0		0		0			0		0		0		0		0		0		0	0		0		0		0		0		0	1	0.00620744		0		0		0
3300024851	178270885	IMG/M	Metatranscriptome of freshwater microbial communities from Mississippi River, Louisiana, United States - Miss_Miss_RepC_8h (Metagenome Metatranscriptome)	RNA	freshwater	river	2	0.0112189		0		0		0			0		0		0		0		0		0		0	0		0		0		0		0		0		0		0		0		0
3300012749	92327740	IMG/M	Dystrophic lake water microbial communities from Trout Bog Lake, Wisconsin, USA - GEODES066 metaT (Metagenome Metatranscriptome)	RNA	freshwater	dystrophic lake	1	0.010831		0		0		0			0		0		0		0		0		0		0	0		0		0		0		0		0		0		0		0		0
3300012696	96238922	IMG/M	Dystrophic lake water microbial communities from Trout Bog Lake, Wisconsin, USA - GEODES083 metaT (Metagenome Metatranscriptome)	RNA	freshwater	dystrophic lake	1	0.0103908		0		0		0			0		0		0		0		0		0		0	0		0		0		0		0		0		0		0		0		0
3300019226	192719554	IMG/M	Active sludge microbial communities of municipal wastewater-treating anaerobic digesters from Illinois, USA ? AD_UKC055_MetaT (Metagenome Metatranscriptome)	RNA	sludge	wastewater	2	0.0103778		0		0		0			0		0		0		0		0		0		0	0		0		0		0		0		0		0		0		0		0
3300022185	292092163	IMG/M	Freshwater wetland microbial communities from Ohio, USA, analyzing the effect of biotic and abiotic controls - Mud 3 Core 4 Depth 4 metaT (Metagenome Metatranscriptome)	RNA	freshwater	wetland	3	0.0102707		0		0		0			0		0		0		0		0		0		0	0		0		0		0		0		0		0		0		0		0
3300029638	107744556	IMG/M	Metatranscriptome of saline water microbial communities from Sakinaw Lake, British Columbia, Canada - sak_2011_1_27_80m (Metagenome Metatranscriptome)	RNA	saline water		1	0.00928121		0		0		0			0		0		0		0		0		0		0	0		0		0		0		0		0		0		0		0		0
3300012698	107792650	IMG/M	Dystrophic lake water microbial communities from Trout Bog Lake, Wisconsin, USA - GEODES071 metaT (Metagenome Metatranscriptome)	RNA	freshwater	dystrophic lake	1	0.00927707		0		0		0			0		0		0		0		0		0		0	0		0		0		0		0		0		0		0		0		0	1
3300023700	114343059	IMG/M	Metatranscriptome of freshwater microbial communities from McNutts Creek, Athens, Georgia, United States - 11-17_Aug_MT (Metagenome Metatranscriptome)	RNA	freshwater	river	1	0.00874561		0		0		0			0		0		0		0		0		0		0	0		0		0		0		0		0		0		0		0		0
3300006590	114390631	IMG/M	Active sludge microbial communities from Illinois, USA, of municipal wastewater-treating anaerobic digesters - ADurb_Leu_02_SludgeMetaT (Metagenome Metatranscriptome)	RNA	sludge	wastewater	1	0.00874197		0		0		0			0		0		0		0		0		0		0	0		0		0		0		0		0		0		0		0		0	1
3300006935	114940345	IMG/M	Tropical rainforest soil microbial communities from the Amazon Forest, Brazil, analyzing deforestation - Metatranscriptome P72I A10 (Metagenome Metatranscriptome) (version 2)	RNA	soil	rainforest	1	0.00870017		0		0		0			0		0		0		0		0	1	0.00870017		0	0		0		0		0		0		0		0		0		0		0
3300029691	118970442	IMG/M	Metatranscriptome of saline water microbial communities from Sakinaw Lake, British Columbia, Canada - sak_2011_5_24_40m (Metagenome Metatranscriptome)	RNA	saline water		1	0.00840545		0		0		0			0		0		0		0		0		0		0	0		0		0		0		0		0		0		0		0		0
3300000833	359274629	IMG/M	Soil microbial communities from Moab, Utah, sample - Soil Crust Prior wet up (biological replicate C) 0C	RNA	soil	wet-up	3	0.00835016		0		0		0			0		0		0		0		0		0		0	0		0		0		0		0		0		0		0		0		0
3300019213	127249746	IMG/M	Active sludge microbial communities of municipal wastewater-treating anaerobic digesters from Japan ? AD_JPNHW2_MetaT (Metagenome Metatranscriptome)	RNA	sludge	wastewater	1	0.00785856		0		0		0			0		0		0		0		0		0		0	0		0		0		0		0		0		0		0		0		0
3300012703	127636465	IMG/M	Dystrophic lake water microbial communities from Trout Bog Lake, Wisconsin, USA- GEODES074 metaT (Metagenome Metatranscriptome)	RNA	freshwater	dystrophic lake	1	0.00783475		0		0		0			0		0		0		0		0		0		0	0		0		0		0		0		0		0		0		0		0
3300029693	133047633	IMG/M	Metatranscriptome of saline water microbial communities from Sakinaw Lake, British Columbia, Canada - sak_2010_1_5_50m (Metagenome Metatranscriptome)	RNA	saline water		1	0.00751611		0		0		0			0		0		0		0		0		0		0	0		0		0		0		0		0		0		0		0		0
3300028620	135356152	IMG/M	Metatranscriptome of saline water microbial communities from Sakinaw Lake, British Columbia, Canada - sak_2010_1_5_80m (Metagenome Metatranscriptome)	RNA	saline water		1	0.00738792		0		0		0			0		0		0		0		0		0		0	0		0		0		0		0		0		0		0		0		0
3300019212	147554601	IMG/M	Groundwater sediment microbial communities from an aquifer adjacent to Colorado River, USA - East River metaT ERMLIBT25_16_1Ra (Metagenome Metatranscriptome)	RNA	sediment	groundwater	1	0.00677715		0		0		0			0		0		0		0		0		0		0	0		0		0		0		0		0		0		0		0		0
3300012768	150240963	IMG/M	Freshwater microbial communities from Lake Montjoie, Canada - M_130710_M_mt (Metagenome Metatranscriptome)	RNA	freshwater	lake	1	0.00665597		0		0		0			0		0		0		0		0		0		0	0		0		0		0		0		0		0		0		0		0
3300028668	153319026	IMG/M	Metatranscriptome of saline water microbial communities from Sakinaw Lake, British Columbia, Canada - sak_2010_1_5_120m (Metagenome Metatranscriptome)	RNA	saline water		1	0.00652235		0		0		0			0		0		0		0		0		0		0	0		0		0		0		0		0		0		0		0		0
3300012769	153555659	IMG/M	Freshwater microbial communities from Lake Montjoie, Canada - M_140205_X_mt (Metagenome Metatranscriptome)	RNA	freshwater	lake	1	0.0065123		0		0		0			0		0		0		0		0		0		0	0		0		0		0		0		0		0		0		0		0
3300012524	311057199	IMG/M	Freshwater to marine salinity gradient microbial communities from Chesapeake Bay, USA - CPBay_Spr_31_0.2_RNA1 (Metagenome Metatranscriptome)	RNA	freshwater	salinity gradient	2	0.00642969		0		0		0			0		0		0		0		0		0		0	0		0		0		0		0		0		0		0		0		0
3300022467	973030178	IMG/M	Corn rhizosphere microbial communities from Kellogg Biological Station, Michigan, USA - Diel MetaT C5pm-2 (Metagenome Metatranscriptome) (v2)	RNA	host associated	corn rhizosphere	6	0.0061663		0		0		0			0		0		0		0		0		0		0	0		0		0		0		0		0		0		0		0		0
3300024542	167400512	IMG/M	Metatranscriptome of freshwater microbial communities from Mississippi River, Louisiana, United States - Miss_Cont_RepA_8h (Metagenome Metatranscriptome)	RNA	freshwater	river	1	0.0059737		0		0		0			0		0		0		0		0		0		0	0		0		0		0		0		0		0		0		0		0	1
3300010154	671257491	IMG/M	Soil microbial communities from Willow Creek, Wisconsin, USA - WC-WI-TBF metaT (Metagenome Metatranscriptome)	RNA	soil	creek	4	0.00595897	3	0.00446922	2	0.00297948		0			0		0		0		0		0		0		0	0		0		0		0		0		0		0		0		0		0
3300016766	340385257	IMG/M	Metatranscriptome of coastal salt marsh microbial communities from the Groves Creek Marsh, Georgia, USA - 041409AS metaT (Metagenome Metatranscriptome)	RNA	salt marsh	coastal	2	0.0058757		0		0		0			0		0		0		0		0		0		0	0		0		0		0		0		0		0		0		0		0
3300020076	348471870	IMG/M	Corn rhizosphere microbial communities from Kellogg Biological Station, Michigan, USA - Diel MetaT C5am-2 (Metagenome Metatranscriptome) (v3)	RNA	host associated	corn rhizosphere	2	0.00573934		0		0		0			0		0		0		0		0		0		0	0		0		0		0		0		0		0		0		0		0
3300019241	176366332	IMG/M	Metatranscriptome of tropical peat soil microbial communities from peatlands in Department of Meta, Colombia - 0116_SJ02_MP02_10_MT (Metagenome Metatranscriptome)	RNA	soil	tropical peat soil	1	0.00567002		0		0		0			0		0		0		0		0		0		0	0		0		0		0		0		0		0		0		0		0
3300012774	178057977	IMG/M	Freshwater microbial communities from Lake Simoncouche, Canada - S_130109_E_mt (Metagenome Metatranscriptome)	RNA	freshwater	lake	1	0.00561615		0		0		0			0		0		0		0		0		0		0	0		0		0		0		0		0		0		0		0		0
3300019217	179927029	IMG/M	Active sludge microbial communities of municipal wastewater-treating anaerobic digesters from Japan ? AD_JPNNA4_MetaT (Metagenome Metatranscriptome)	RNA	sludge	wastewater	1	0.00555781		0		0		0			0		0		0		0		0		0		0	0		0		0		0		0		0		0		0		0		0
3300019227	183230217	IMG/M	Active sludge microbial communities of municipal wastewater-treating anaerobic digesters from Japan ? AD_JPNTR3_MetaT (Metagenome Metatranscriptome)	RNA	sludge	wastewater	1	0.00545762		0		0		0			0		0		0		0		0		0		0	0		0		0		0		0		0		0		0		0		0
3300019225	184770698	IMG/M	Active sludge microbial communities of municipal wastewater-treating anaerobic digesters from Japan ? AD_JPNHW1_MetaT (Metagenome Metatranscriptome)	RNA	sludge	wastewater	1	0.00541211		0		0		0			0		0		0		0		0		0		0	0		0		0		0		0		0		0		0		0		0
3300012775	184861741	IMG/M	Freshwater microbial communities from Lake Montjoie, Canada - M_140625_M_mt (Metagenome Metatranscriptome)	RNA	freshwater	lake	1	0.00540945		0		0		0			0		0		0		0		0		0		0	0		0		0		0		0		0		0		0		0		0
3300012776	203763161	IMG/M	Freshwater microbial communities from Lake Montjoie, Canada - M_130207_X_mt (Metagenome Metatranscriptome)	RNA	freshwater	lake	1	0.00490766		0		0		0			0		0		0		0		0		0		0	0		0		0		0		0		0		0		0		0		0
3300019231	216296469	IMG/M	Active sludge microbial communities of municipal wastewater-treating anaerobic digesters from Illinois, USA ? AD_UKC057_MetaT (Metagenome Metatranscriptome)	RNA	sludge	wastewater	1	0.00462328		0		0		0			0		0		0		0		0		0		0	0		0		0		0		0		0		0		0		0		0
3300019247	226523847	IMG/M	Active sludge microbial communities of municipal wastewater-treating anaerobic digesters from Illinois, USA ? AD_UKC028_MetaT (Metagenome Metatranscriptome)	RNA	sludge	wastewater	1	0.00441455		0		0		0			0		0		0		0		0		0		0	0		0		0		0		0		0		0		0		0		0
3300011333	681529179	IMG/M	Cornfield soil microbial communities from Stanford, California, USA - CI-CA-CRN metaT (Metagenome Metatranscriptome)	RNA	soil	corn rhizosphere	3	0.00440187		0		0		0			0		0		0		0		0		0		0	0		0		0		0		0		0		0		0		0		0
3300012777	229174754	IMG/M	Freshwater microbial communities from Lake Simoncouche, Canada - S_140709_E_mt (Metagenome Metatranscriptome)	RNA	freshwater	lake	1	0.00436348		0		0		0			0		0		0		0		0		0		0	0		0		0		0		0		0		0		0		0		0
3300024536	241574488	IMG/M	Metatranscriptome of freshwater microbial communities from Altamaha River, Georgia, United States - Atl_Atl_RepC_8h (Metagenome Metatranscriptome)	RNA	freshwater	river	1	0.00413951		0		0		0			0		0		0		0		0		0		0	0		0		0		0		0		0		0		0		0		0
3300024867	253579331	IMG/M	Metatranscriptome of freshwater microbial communities from Altamaha River, Georgia, United States - Atl_Yuk_RepA_8h (Metagenome Metatranscriptome)	RNA	freshwater	river	1	0.00394354		0		0		0			0		0		0		0		0		0		0	0		0		0		0		0		0		0		0		0		0
3300020070	1031651714	IMG/M	Corn rhizosphere microbial communities from Kellogg Biological Station, Michigan, USA - Diel MetaT C5am-1 (Metagenome Metatranscriptome) (v2)	RNA	host associated	corn rhizosphere	4	0.00387728		0		0		0			0		0		0		0		0		0		0	0		0		0		0		0		0		0		0		0		0
3300024572	290679300	IMG/M	Metatranscriptome of freshwater microbial communities from Altamaha River, Georgia, United States - Atl_Yuk_RepB_8h (Metagenome Metatranscriptome)	RNA	freshwater	river	1	0.00344022		0		0		0			0		0		0		0		0		0		0	0		0		0		0		0		0		0		0		0		0
3300010152	587647789	IMG/M	Soil microbial communities from Oklahoma, USA to study soil gas exchange rates - GP-OK-ARM metaT (Metagenome Metatranscriptome)	RNA	soil	delta	2	0.0034034		0		0		0			0		0		0		0		0		0		0	0		0		0		0		0		0		0		0		0		0
3300024486	907170366	IMG/M	Metatranscriptome of sheep rumen microbial communities from Palmerston North, Manawatu-Wanganui, New Zealand - 1766 RNA GHGlow gp2 (Metagenome Metatranscriptome)	RNA	cow rumen		1	0.00110233		0		0		0			0		0		0		0		0		0		0	0		0		0		0		0		0		0		0		0		0
3300024345	970674609	IMG/M	Metatranscriptome of sheep rumen microbial communities from Palmerston North, Manawatu-Wanganui, New Zealand - 1770 RNA GHGhigh gp2 (Metagenome Metatranscriptome)	RNA	cow rumen		1	0.00103021		0		0		0			0		0		0		0		0		0		0	0		0		0		0		0		0		0		0		0		0
3300020082	1147141517	IMG/M	Corn rhizosphere microbial communities from Kellogg Biological Station, Michigan, USA - Diel MetaT C5am-4 (Metagenome Metatranscriptome) (v2)	RNA	host associated	corn rhizosphere	1	0.000871732		0		0		0			0		0		0		0		0		0		0	0		0		0		0		0		0		0		0		0		0
2236876011	83976010	IMG/M	Water and sediment microbiomes of the Columbia River coastal margin, including river, estuary, plume and ocean // Marine microbial communities from Columbia River, CM, sample from Newport Hydroline, GS310-3LG-Hyp-75m""		estuary			0		0	1	0.0119082		0			0		0		0		0		0		0		0	0		0		0		0		0		0		0		0		0		0
3300000831	191259902	IMG/M	Soil microbial communities from Moab, Utah, sample - Soil Crust Dry out, 3 days (biological replicate B) D5B	RNA	soil	dry out		0		0		0		0			0		0		0		0		0	1	0.00522849		0	0		0		0		0		0		0		0		0		0		0
3300007784	362191115	IMG/M	Salt pond soil microbial communities from South San Francisco under conditions of wetland restoration - Salt Pond MetaG SF2_A_D1_MG		soil	salt pond, wetlands restoration		0		0		0	1	0.00276097			0		0		0		0		0		0		0	0		0		0		0		0		0		0		0		0		0
3300009145	344897500	IMG/M	Salt pond soil microbial communities from South San Francisco under conditions of wetland restoration - Salt Pond MetaG SF2_C_D1_MG		soil	salt pond, wetlands restoration		0		0		0	1	0.00289941			0		0		0		0		0		0		0	0		0		0		0		0		0		0		0		0		0
3300013102	2621305396	IMG/M	Corn rhizosphere microbial communities from Kellogg Biological Station, Michigan, USA - C4-5 metaG		soil	corn rhizosphere		0		0		0		0			0		0		0		0	2	0.000762979		0		0	0		0		0		0		0		0		0		0		0		0
3300019218	155877756	IMG/M	Active sludge microbial communities of municipal wastewater-treating anaerobic digesters from Japan ? AD_JPNMR3_MetaT (Metagenome Metatranscriptome)	RNA	sludge	wastewater		0		0		0		0	1		0		0		0		0		0		0		0	0.00641528		0		0		0		0		0		0		0		0		0
3300020193	1412672682	IMG/M	Freshwater microbial communities from Lake Tanganyika, Tanzania - TA2015053 Kigoma Offshore 120m		freshwater			0		0		0		0			0		0	1	0.000707878		0		0		0		0	0		0		0		0		0		0		0		0		0		0
3300021333	183321357	IMG/M	Metatranscriptome of estuarine sediment microbial communities from the Columbia River estuary, Oregon, United States ? S.191 (Metagenome Metatranscriptome)	RNA	sediment	estuarine		0		0		0		0			0		0		0		0		0		0		0	0		0		0		0		0		0		0		0		0		0	1
3300023708	215204337	IMG/M	Metatranscriptome of freshwater microbial communities from McNutts Creek, Athens, Georgia, United States - 29-17_Aug_MT (Metagenome Metatranscriptome)	RNA	freshwater	river		0		0		0		0			0		0		0		0		0		0		0	0		0		0		0		0		0		0		0		0		0	1
3300024555	194022844	IMG/M	Metatranscriptome of freshwater microbial communities from Altamaha River, Georgia, United States - Atl_Yuk_RepB_8d (Metagenome Metatranscriptome)	RNA	freshwater	river		0		0		0		0			0		0		0		0		0		0		0	0		0		0		0		0		0		0		0		0		0	1
3300028726	49096156	IMG/M	Metatranscriptome of enriched activated sludge microbial communities from anaerobic digester in WTTP, New Holstein, Wisconsin, United States - AAT_UR_Ile2 (Metagenome Metatranscriptome)	RNA	sludge	wastewater		0		0		0		0			0		0		0		0		0		0		0	0		0		0		0		0		0		0		0		0		0	1
3300029834	33462271	IMG/M	Metatranscriptome of enriched activated sludge microbial communities from anaerobic digester in WTTP, New Holstein, Wisconsin, United States - AAT_UR_Gly1 (Metagenome Metatranscriptome)	RNA	sludge	wastewater		0		0		0		0			0		0		0		0		0		0		0	0		0		0		0		0		0		0		0		0		0	1
3300031328	84861945	IMG/M	Metatranscriptome of plant litter microbial communities from East Loma Ridge, Irvine, California - P2 T7 (Metagenome Metatranscriptome)	RNA	host associated	plant litter		0		0		0		0			0		0		0		0		0	1	0.0117838		0	0		0		0		0		0		0		0		0		0		0
[truncated: 13 more columns]

## Sheet: data by env type
totalNucs	molecule	habitat	habitat_detail	# hairpin	#/Mb hairpin	# Type-SGC-hammerhead	#/Mb Type-SGC-hammerhead	# Type-SGC-variant-hammerhead	#/Mb Type-SGC-variant-hammerhead	# Type-CSG-hammerhead	#/Mb Type-CSG-hammerhead	# HRIMA-2	# HRIMA-3	#/Mb HRIMA-3	# HRIMA-4	#/Mb HRIMA-4	# HRIMA-5	#/Mb HRIMA-5	# HRIMA-6	#/Mb HRIMA-6	# HRIMA-7	#/Mb HRIMA-7	# HRIMA-8	#/Mb HRIMA-8	# HRIMA-9	#/Mb HRIMA-9	#/Mb HRIMA-2	# HRIMA-10	#/Mb HRIMA-10	# HRIMA-11	#/Mb HRIMA-11	# HRIMA-12	#/Mb HRIMA-12	# HRIMA-13	#/Mb HRIMA-13	# HRIMA-14	#/Mb HRIMA-14	# HRIMA-15	#/Mb HRIMA-15	# HRIMA-16	#/Mb HRIMA-16	# HRIMA-17	#/Mb HRIMA-17	# HRIMA-18	#/Mb HRIMA-18	# HRIMA-19	#/Mb HRIMA-19	# HRIMA-20	#/Mb HRIMA-20
354399711	RNA	soil	spruce rhizosphere	255	0.719527	10	0.0282167		0		0		7	0.0197517	1	0.00282167	7	0.0197517	2	0.00564335		0	6	0.01693		0	0	14	0.0395034	2	0.00564335	6	0.01693	4	0.0112867		0		0		0		0	16	0.0451468		0	1	0.00282167
575581156	RNA	host associated	spruce litter	366	0.635879	8	0.013899	4	0.0069495		0		3	0.00521212	4	0.0069495	5	0.00868687		0		0	6	0.0104242		0	0		0	2	0.00347475	7	0.0121616	3	0.00521212		0		0		0		0	4	0.0069495		0	3	0.00521212
1186125165	RNA	soil	valley	185	0.15597	13	0.0109601	9	0.00758773		0		3	0.00252924	1	0.000843081		0		0	6	0.00505849	3	0.00252924	9	0.00758773	0	2	0.00168616	4	0.00337233		0	2	0.00168616	12	0.010117		0	4	0.00337233		0	1	0.000843081		0		0
1211723208	RNA	soil	root nodule	167	0.13782	5	0.00412635	1	0.000825271		0		3	0.00247581	4	0.00330108	4	0.00330108	4	0.00330108	1	0.000825271	2	0.00165054	1	0.000825271	0	4	0.00330108	3	0.00247581	5	0.00412635	3	0.00247581	5	0.00412635		0		0		0	5	0.00412635		0	2	0.00165054
3048960297	RNA	soil	forest	398	0.130536	6	0.00196788	3	0.000983942		0		9	0.00295183		0	5	0.0016399		0		0	14	0.00459173		0	0	13	0.00426375	5	0.0016399		0	1	0.000327981		0		0		0		0	12	0.00393577	1	0.000327981		0
439368750	RNA	sediment	groundwater	29	0.0660038		0		0		0			0		0		0		0		0	1	0.00227599		0	0		0		0		0		0		0		0		0		0		0		0		0
526876170	RNA	freshwater	wetland	27	0.0512454		0		0		0			0		0		0		0		0		0		0	0		0		0		0		0		0		0		0		0		0	1	0.00189798		0
30228324	RNA	freshwater		1	0.0330816		0		0		0			0		0		0		0		0		0		0	0		0		0		0		0		0		0		0		0		0		0		0
98549937	RNA	freshwater	dead zone in bay	2	0.0202943		0		0		0			0		0		0		0		0		0		0	0		0		0		0		0		0		0		0		0		0		0		0
2259572274	RNA	freshwater	dystrophic lake	42	0.0185876		0		0		0			0		0		0		0		0		0		0	0		0		0		0		0		0		0		0		0		0	4	0.00177025		0
2297117561	RNA	freshwater	lake	42	0.0182838	2	0.000870656	12	0.00522394		0			0		0		0		0		0		0		0	0		0		0		0		0		0	2	0.000870656		0		0		0	1	0.000435328		0
660049919	RNA	soil	wet-up	12	0.0181804		0		0		0			0		0		0		0		0		0		0	0		0		0		0		0		0		0		0		0		0		0		0
118138605	RNA	soil	Avena fatua	2	0.0169293		0		0		0			0		0		0		0		0		0		0	0		0		0		0		0		0		0		0		0		0		0		0
586655928	RNA	soil	dry out	9	0.0153412		0		0		0			0		0		0		0		0	1	0.00170458		0	0		0		0		0		0		0		0		0		0		0		0		0
1891773113	RNA	saline water		22	0.0116293		0		0		0			0		0		0		0		0		0		0	0		0		0		0		0		0	4	0.00211442		0		0		0		0		0
240144430	RNA	sediment	estuarine	2	0.00832832		0		0		0			0		0		0		0		0		0		0	0		0		0		0		0		0		0		0		0		0	2	0.00832832		0
6454351374	RNA	sludge	wastewater	45	0.00697204	1	0.000154934	1	0.000154934		0	5		0		0		0		0		0		0		0	0.000774671		0		0		0		0		0		0		0	4	0.000619737		0	7	0.00108454		0
671257491	RNA	soil	creek	4	0.00595897	3	0.00446922	2	0.00297948		0			0		0		0		0		0		0		0	0		0		0		0		0		0		0		0		0		0		0		0
376292853	RNA	host associated	plant litter	2	0.00531501		0		0		0			0		0		0		0		0	1	0.0026575		0	0		0		0		0		0		0		0		0		0		0		0		0
681529179	RNA	soil	corn rhizosphere	3	0.00440187		0		0		0			0		0		0		0		0		0		0	0		0		0		0		0		0		0		0		0		0		0		0
3500295279	RNA	host associated	corn rhizosphere	13	0.00371397		0		0		0			0		0		0		0		0		0		0	0		0		0		0		0		0		0		0		0		0		0		0
636359811	RNA	freshwater	salinity gradient	2	0.00314288		0		0		0			0		0		0		0		0		0		0	0		0		0		0		0		0		0		0		0		0		0		0
734589411	RNA	soil	delta	2	0.00272261		0		0		0			0		0		0		0		0		0		0	0		0		0		0		0		0		0		0		0		0		0		0
15042006489	RNA	soil		34	0.00226034	4	0.000265922		0		0			0		0		0		0		0		0		0	0		0		0		0		0		0		0		0		0		0		0		0
522659742	RNA	soil	tropical peat soil	1	0.00191329		0		0		0			0		0		0		0		0		0		0	0		0		0		0		0		0		0		0		0		0		0		0
26175476834	RNA	freshwater	river	37	0.00141354		0		0		0			0		0		0		0		0		0		0	0		0		0		0		0		0		0		0		0		0	4	0.000152815		0
5740902117	RNA	salt marsh	coastal	2	0.000348377		0		0		0			0		0		0		0		0		0		0	0		0		0		0		0		0		0		0		0		0		0		0
2890641119	RNA	soil	rainforest	1	0.000345944		0		0		0			0		0		0		0		0	1	0.000345944		0	0		0		0		0		0		0		0		0		0		0		0		0
8461897830	RNA	cow rumen		2	0.000236354		0		0		0			0		0		0		0		0		0		0	0		0		0		0		0		0		0		0		0		0		0		0
73126523951		freshwater			0		0		0		0			0		0	1	1.36749e-05		0		0		0		0	0		0		0		0		0		0		0		0		0		0		0		0
38882577752		soil	corn rhizosphere		0		0		0		0			0		0		0		0	2	5.14369e-05		0		0	0		0		0		0		0		0		0		0		0		0		0		0
15055272760		soil	salt pond, wetlands restoration		0		0		0	2	0.000132844			0		0		0		0		0		0		0	0		0		0		0		0		0		0		0		0		0		0		0
[truncated: 10 more columns]
